# Supplementary material for: Assessing the drivers of sexual behavior among youth and its social determinants in Nepal
Source: PLoS One. 2025 Jan 3;20(1):e0315495. doi: 10.1371/journal.pone.0315495 (PMC11698523; doi:10.1371/journal.pone.0315495)
Supplement: S1 File — (RCM) [file pone.0315495.s001.Rcm]

rm(list = ls())
#setwd("C:\\Users\\reecha.piya\\OneDrive - Health Research and Social Development Forum (HERD)\\Desktop\\R")
setwd("C:\\Users\\sampurna.kakchapati\\OneDrive - Health Research and Social Development Forum (HERD)\\R\\Data\\NDHS")
library(foreign)
library(epiDisplay)
library(foreign)
library(epiDisplay)
library(car)
library(generalhoslem)
library(MASS)
library(ggplot2)
library(survey)
library(gtsummary)
library(tidyverse)
library(sjlabelled)
library(huxtable)
library(Hmisc)
library(survey)

read.spss("Male.sav",to.data.frame=TRUE) -> dtaM
dtaM$weight <- dtaM$weight
attach(dtaM)
dta1M <- dtaM
#subset(dtaM, dtaM$MV013 =="15-19" | dtaM$MV013=="20-24")
attach(dta1M)  
#######Socio-Demographic Characteristics 
dta1M <- dta1M %>% 
  mutate(age = as.factor(case_when(MV013=="15-19"~"15-19 years", MV013=="20-24"~"20-24 years", 
                                   MV013=="25-29"~"25-29 years", MV013=="30-34"~"30-34 years",  
                                   MV013=="35-39"~"35-39 years", MV013=="40-44"~"40-44 years", 
                                   MV013=="45-49"~"45-49 years")))
dta1M <- dta1M %>% 
  mutate(residence = as.factor(case_when(MV025=="Urban"~"Urban", MV025=="Rural"~"Rural")))
dta1M$region <- dta1M$SMECOREG
dta1M$province <- dta1M$MV101
dta1M <- dta1M %>% 
  mutate(martial = as.factor(case_when(is.na(MV535)~"Married",
                                       MV535=="No"~"Unmarried",
                                       MV535=="Formerly lived with a woman"~"Unmarried", 
                                       MV535=="Formerly married"~"Married",
                                       MV535=="Both, formerly married and lived with a woman" ~"Married")))
dta1M$education <- dta1M$MV106

dta1M <- dta1M %>% 
  mutate(WQ = as.factor(case_when(MV190=="Poorest"~"Poor",
                                  MV190=="Poorer"~"Poor", 
                                  MV190=="Middle"~"Middle",
                                  MV190=="Richer" ~"Rich",
                                  MV190=="Richest" ~"Rich")))
dta1M <- dta1M %>% 
  mutate(familymembers = as.factor(case_when(MV136 < 3~"1-2 members",MV136<5~"3-5 members", MV136>5~"6 or more members")))
dta1M <- dta1M %>% 
  mutate(children = as.factor(case_when(MV201 ==0~"No children",MV201==1~"One children", MV201>1~"More than one children")))
dta1M <- dta1M %>% 
  mutate(religion = as.factor(case_when(MV130 == "Hindu"  ~ "Hindu",
                                        MV130=="Muslim" ~ "Muslim",
                                        MV130 == "Buddhist"  ~ "Budhist",
                                        MV130=="Christian" ~ "Christian",
                                        MV130 == "Kirat"  ~ "Others",
                                        MV130=="Other" ~ "Others")))
dta1M <- dta1M %>% 
  mutate(ethinicity = as.factor(case_when(MV131 == "Hill Brahmin"  ~ "Upper Caste Groups",
                                          MV131=="Hill Chhetri" ~ "Upper Caste Groups",
                                          MV131 == "Terai Brahmin/Chhetri"  ~ "Upper Caste Groups",
                                          MV131=="Hill Dalit" ~ "Dalits",
                                          MV131 == "Terai Dalit"  ~ "Dalits",
                                          MV131=="Newar" ~ "Janajatis",
                                          MV131 == "Hill Janajati"  ~ "Janajatis",
                                          MV131=="Terai Janajati" ~ "Janajatis",
                                          MV131 == "Other"  ~ "Janajatis",
                                          MV131 == "Other Terai caste"  ~ "Other Terai caste",
                                          MV131=="Muslim" ~ "Muslim")))
dta1M <- dta1M %>% 
  mutate(occupation = as.factor(case_when(MV717 == "Not working"  ~ "Not working",
                                          MV717=="Professional/technical/managerial" ~ "Professional/technical/managerial",
                                          MV717 == "Clerical"  ~ "Clerical",
                                          MV717=="Sales" ~ "Sales",
                                          MV717 == "Agriculture - self employed"  ~ "Agriculture",
                                          MV717=="Skilled manual" ~ "Skilled manual",
                                          MV717=="Unskilled manual" ~ "Unskilled manual",
                                          MV717=="Other" ~ "Unskilled manual")))


#####Smoking and Alcohol Consumption
dta1M <- dta1M %>% 
  mutate(smoke = as.factor(case_when(MV463AA=="Do not smokes"~"No",MV463AA=="Every day"~"Yes", MV463AA=="Some days"~"Yes")))

dta1M <- dta1M %>% 
  mutate(smokeless = as.factor(case_when(MV463AB=="Do not smoke"~"No",MV463AB=="Every day"~"Yes", MV463AB=="Some days"~"Yes")))

dta1M$alcohol <- ifelse(dta1M$MV485A == "Did not have even one drink", "No", ifelse (dta1M$MV485A=="Never have consumed alcohol","No",ifelse(dta1M$MV485A == "Every day/almost every day","Yes","Yes")))
dta1M$alcohol <- as.factor(dta1M$alcohol)    

#######Exposure to Media
dta1M$media <- ifelse(dta1M$MV157=="Less than once a week","Yes", ifelse(dta1M$MV157=="At least once a week","Yes",ifelse(dta1M$MV157=="Almost every day","Yes",
                                                                                                                          ifelse(dta1M$MV158=="Less than once a week","Yes", ifelse(dta1M$MV158=="At least once a week","Yes",ifelse(dta1M$MV158=="Almost every day","Yes",
                                                                                                                                                                                                                                     ifelse(dta1M$MV159=="Less than once a week","Yes", ifelse(dta1M$MV159=="At least once a week","Yes",ifelse(dta1M$MV159=="Almost every day","Yes","No")))))))))                                                                                                         
dta1M$media <- as.factor(dta1M$media)

dta1M <- dta1M %>% 
  mutate(internet = as.factor(case_when(MV171A == "Never"  ~ "No",
                                        MV171A=="Yes, last 12 months" ~ "Yes",
                                        MV171A == "Yes, before last 12 months"  ~ "Yes")))

#######Sexual Risk Behaviours  
###########Pre-martial Sex 
dta1M <- dta1M %>%
  mutate(recentsex = ifelse(
    MV767A %in% c("Girlfriend/fiance", "Casual acquaintance","Commercial sex worker") |  MV767B %in% c("Girlfriend/fiance", "Casual acquaintance","Commercial sex worker")
    |MV767C %in% c("Girlfriend/fiance", "Casual acquaintance","Commercial sex worker") ,
    "Yes",
    "No"
  ))


dta1M <- dta1M %>% 
  mutate(condomuse = as.factor(case_when(MV761 == "Don't know"  ~ "No",
                                         MV761=="No" ~ "No",
                                         MV761 == "Yes"  ~ "Yes")))

###Multiple Sex Partners
dta1M <- dta1M %>% 
  mutate(multiplepartner = as.factor(case_when(MV766B=="Unknown"~ "Yes",
                                               MV766B==0~ "No",
                                               MV766B==1~ "No",
                                               MV766B==2~ "Yes",
                                               MV766B=="95+"~ "No")))

###########Pre-martial Sex 
dta1M <- dta1M %>%
  mutate(premaritalsex = ifelse(
    MV535 %in% c("No", "Formerly lived with a woman") &  MV536 %in% c("Active in last 4 weeks", "Not active in last 4 weeks"),
    "Yes",
    "No"
  ))

###############
dta1M$id <- c(1:4913)
dta1M$gender <- rep(1,times=4913)
attach(dta1M)
data.frame(id, age, gender, religion, region, ethinicity, residence,province, familymembers, children, education, occupation, martial, WQ, media, internet, smoke, smokeless, alcohol, 
           multiplepartner,premaritalsex,recentsex, condomuse,weight) -> SCB1

#####################################################
#####################################################
####################################################
####################################################
# Load required packages
library(survey)
library(ordinal)
#####
# Create survey design object
#design <- svydesign(ids = ~1, weights = ~weight, data = mentalT)
######
# Perform the descriptive statistics

###########################################################
###########################################################
###########################################################
###########################################################

read.spss("Female.sav",to.data.frame=TRUE) -> dtaFT
#dtaF <- subset(dtaFT,dtaFT$MTH11=="Never"| dtaFT$MTH11=="Rarely"| dtaFT$MTH11=="Often"| dtaFT$MTH11=="Always")
dtaFT$weight <- dtaFT$weight
dta1F <- dtaFT
#attach(dtaF)
#dta1F <- subset(dtaFT, dtaFT$V013 =="15-19" | dtaFT$V013=="20-24")

##########Socio-Demographic Characteristics
dta1F <- dta1F %>% 
  mutate(age = as.factor(case_when(V013=="15-19"~"15-19 years", V013=="20-24"~"20-24 years", 
                                   V013=="25-29"~"25-29 years", V013=="30-34"~"30-34 years",  
                                   V013=="35-39"~"35-39 years", V013=="40-44"~"40-44 years", 
                                   V013=="45-49"~"45-49 years")))
dta1F <- dta1F %>% 
  mutate(residence = as.factor(case_when(V025=="Urban"~"Urban", V025=="Rural"~"Rural")))
dta1F$province <- dta1F$V101
dta1F$region <- dta1F$SECOREG
dta1F <- dta1F %>% 
  mutate(martial = as.factor(case_when(V501=="Never in union"~"Unmarried", 
                                       V501=="Widowed"~"Married",
                                       V501=="Divorced"~"Married",
                                       V501=="No longer living together/separated"~"Unmarried", 
                                       V501=="Living with partner"~"Unmarried",
                                       V501=="Married"~"Married",
                                       V501=="No longer living together/separated"~"Married"
  )))
dta1F$education <- dta1F$V106
dta1F <- dta1F %>% 
  mutate(WQ = as.factor(case_when(V190=="Poorest"~"Poor",
                                  V190=="Poorer"~"Poor", 
                                  V190=="Middle"~"Middle",
                                  V190=="Richer" ~"Rich",
                                  V190=="Richest" ~"Rich")))
dta1F <- dta1F %>% 
  mutate(familymembers = as.factor(case_when(V136 < 3~"1-2 members",V136<5~"3-5 members", V136>5~"6 or more members")))
dta1F <- dta1F %>% 
  mutate(children = as.factor(case_when(V201 ==0~"No children",V201==1~"One children", V201>1~"More than one children")))

dta1F <- dta1F %>% 
  mutate(religion = as.factor(case_when(V130 == "Hindu"  ~ "Hindu",
                                        V130=="Muslim" ~ "Muslim",
                                        V130 == "Buddhist"  ~ "Budhist",
                                        V130=="Christian" ~ "Christian",
                                        V130 == "Kirat"  ~ "Others",
                                        V130=="Other" ~ "Others")))
dta1F <- dta1F %>% 
  mutate(ethinicity = as.factor(case_when(V131 == "Hill Brahmin"  ~ "Upper Caste Groups",
                                          V131=="Hill Chhetri" ~ "Upper Caste Groups",
                                          V131 == "Terai Brahmin/Chhetri"  ~ "Upper Caste Groups",
                                          V131=="Hill Dalit" ~ "Dalits",
                                          V131 == "Terai Dalit"  ~ "Dalits",
                                          V131=="Newar" ~ "Janajatis",
                                          V131 == "Hill Janajati"  ~ "Janajatis",
                                          V131=="Terai Janajati" ~ "Janajatis",
                                          V131 == "Other"  ~ "Janajatis",
                                          V131 == "Other Terai caste"  ~ "Other Terai caste",
                                          V131=="Muslim" ~ "Muslim")))
dta1F <- dta1F %>% 
  mutate(occupation = as.factor(case_when(V717 == "Not working"  ~ "Not working",
                                          V717=="Professional/technical/managerial" ~ "Professional/technical/managerial",
                                          V717 == "Clerical"  ~ "Clerical",
                                          V717=="Sales" ~ "Sales",
                                          V717 == "Agriculture - self employed"  ~ "Agriculture",
                                          V717=="Skilled manual" ~ "Skilled manual",
                                          V717=="Unskilled manual" ~ "Unskilled manual",
                                          V717=="Other" ~ "Unskilled manual"
  )))

#########Smoking and Alcohol Consumption
dta1F <- dta1F %>% 
  mutate(smoke = as.factor(case_when(V463AA=="Does not smoke"~"No",V463AA=="Every day"~"Yes", V463AA=="Some days"~"Yes")))

dta1F <- dta1F %>% 
  mutate(smokeless = as.factor(case_when(V463AB=="Does not smoke"~"No",V463AB=="Every day"~"Yes", V463AB=="Some days"~"Yes")))

dta1F <- dta1F %>% 
  mutate(alcohol = as.factor(case_when(V485A == "Did not have even one drink"  ~ "No",
                                       V485A=="Never have consumed alcohol" ~ "No",
                                       V485A == "Every day/almost every day"  ~ "Yes",
                                       V485A == 1  ~ "Yes",
                                       V485A == 1  ~ "Yes",)))
#########Exposure to Media 
dta1F$media <- ifelse(dta1F$V157=="Less than once a week","Yes", ifelse(dta1F$V157=="At least once a week","Yes",ifelse(dta1F$V157=="Almost every day","Yes",
                                                                                                                        ifelse(dta1F$V158=="Less than once a week","Yes", ifelse(dta1F$V158=="At least once a week","Yes",ifelse(dta1F$V158=="Almost every day","Yes",
                                                                                                                                                                                                                                 ifelse(dta1F$V159=="Less than once a week","Yes", ifelse(dta1F$V159=="At least once a week","Yes",ifelse(dta1F$V159=="Almost every day","Yes","No")))))))))  
dta1F$media <- as.factor(dta1F$media)
dta1F <- dta1F %>% 
  mutate(internet = as.factor(case_when(V171A == "Never"  ~ "No",
                                        V171A=="Yes, last 12 months" ~ "Yes",
                                        V171A == "Yes, before last 12 months"  ~ "Yes")))
##########Sexual Risk Behavious 
dta1F <- dta1F %>% 
  mutate(recentsex = as.factor(case_when(V536 == "Never had sex"  ~ "No",
                                         V536=="Active in last 4 weeks" ~ "Yes",
                                         V536 == "Not active in last 4 weeks"  ~ "No",
                                         V536 == "Not active in last 4 weeks - postpartum abstinence"  ~ "No",
                                         V536 == "Not active in last 4 weeks - not postpartum abstinence"  ~ "No")))
dta1F$multiplepartner <- ifelse(dta1F$V836=="Don't know","No", ifelse(dta1F$V836=="95+","No",ifelse(dta1F$V836==1,"No","Yes")))
dta1F$multiplepartner <- as.factor(dta1F$multiplepartner)
dta1F <- dta1F %>% 
  mutate(condomuse = as.factor(case_when(V761 == "Don't know"  ~ "No",
                                         V761=="No" ~ "No",
                                         V761 == "Yes"  ~ "Yes")))
dta1F <- dta1F %>% 
  mutate(martial = as.factor(case_when(V501=="Never in union"~"Unmarried", 
                                       V501=="Widowed"~"Married",
                                       V501=="Divorced"~"Married",
                                       V501=="No longer living together/separated"~"Unmarried", 
                                       V501=="Living with partner"~"Unmarried",
                                       V501=="Married"~"Married",
                                       V501=="No longer living together/separated"~"Married")))
dta1F$education <- dta1F$V106


###########Pre-martial Sex 
dta1F <- dta1F %>%
  mutate(premaritalsex = ifelse(
    V501 %in% c("Never in union", "No longer living together/separated","Living with partner") &  V536 %in% c("Active in last 4 weeks", "Not active in last 4 weeks - postpartum abstinence","Not active in last 4 weeks - not postpartum abstinence"),
    "Yes",
    "No"
  ))

##########
dta1F$id <- c(4914:19758)
dta1F$gender <- rep(2,times=14845)


attach(dta1F)
data.frame(id,age,gender,religion,region,ethinicity,residence,province,familymembers,children,education,occupation,martial,WQ,media,internet,smoke,smokeless,alcohol, 
           multiplepartner,recentsex, condomuse, weight, premaritalsex) -> SCB2
merge(SCB1,SCB2,all=TRUE) -> SCB
SCB$gender <- as.factor(SCB$gender)
SCB$gender <- relevel(SCB$gender,ref="2")
SCB$premaritalsex <- as.factor(SCB$premaritalsex)
SCB$recentsex <- as.factor(SCB$recentsex)
SCB$multiplepartner <- as.factor(SCB$multiplepartner)
attach(SCB)
dtaT <- svydesign(ids = ~1, data = SCB, weights = ~weight)
dtaS <- subset(dtaT,subset=age %in% c("15-19 years","20-24 years"))

table_descriptive <- tbl_svysummary(data = dtaS, include =c("age","gender","residence", "region","province","religion","ethinicity","martial","education","occupation", "familymembers","WQ", 
                                                            "media","internet","smoke","smokeless","alcohol"), percent="column",type = list(all_categorical()~"categorical" ))

####################################################
####################################################
##################
dtaY <- subset(dtaS,subset=martial %in% c("Unmarried"))

# Load required packages
library(survey)
library(ordinal)
#####
# Create survey design object
#design <- svydesign(ids = ~1, weights = ~weight, data = mentalT)
######
# Perform the descriptive statistics
attach(SCB)

library(gtsummary)


#Cross tabulation of Premarital sex
tabcross1 <- tbl_svysummary(data = dtaY, include =c("age","gender","residence", "region","province","religion","ethinicity","education","occupation", "familymembers","WQ", 
                                                    "media","internet","smoke","smokeless","alcohol"),by=premaritalsex, percent="row",type = list(all_categorical()~"categorical" ),
                            digits = list(all_categorical()~c(0,1))) %>% 
  add_overall() %>% 
  add_p()

#####Multivariate regression for Premartial Sex
#######################################################
#######################################################
#######################################################
#######################################################
#######################################################
#age
mod1 <- svyglm(formula = premaritalsex~age, family = "quasibinomial" ,design=dtaY)
tabm1 <-tbl_regression(mod1, exponentiate = T, estimate_fun= ~style_number(., digits = 2),add_estimate_to_reference_rows = T, pvalue_fun = ~style_number(., digits=2))


#Sex
mod2 <-svyglm(formula = premaritalsex~gender, family = "quasibinomial" ,design=dtaY)
tabm2 <-tbl_regression(mod2, exponentiate = T, estimate_fun= ~style_number(., digits = 2),add_estimate_to_reference_rows = T, pvalue_fun = ~style_number(., digits=2))

#Residence
mod3 <-svyglm(formula = premaritalsex~residence, family = "quasibinomial" ,design=dtaY)
tabm3 <-tbl_regression(mod3, exponentiate = T, estimate_fun= ~style_number(., digits = 2),add_estimate_to_reference_rows = T, pvalue_fun = ~style_number(., digits=2))

#Ecological Belts
mod4 <-svyglm(formula = premaritalsex~region, family = "quasibinomial" ,design=dtaY)
tabm4 <-tbl_regression(mod4, exponentiate = T, estimate_fun= ~style_number(., digits = 2),add_estimate_to_reference_rows = T, pvalue_fun = ~style_number(., digits=2))

#Province
mod5 <-svyglm(formula = premaritalsex~province, family = "quasibinomial" ,design=dtaY)
tabm5 <-tbl_regression(mod5, exponentiate = T, estimate_fun= ~style_number(., digits = 2),add_estimate_to_reference_rows = T, pvalue_fun = ~style_number(., digits=2))

#Religion 
mod6 <-svyglm(formula = premaritalsex~religion, family = "quasibinomial" ,design=dtaY)
tabm6 <-tbl_regression(mod6, exponentiate = T, estimate_fun= ~style_number(., digits = 2),add_estimate_to_reference_rows = T, pvalue_fun = ~style_number(., digits=2))

#Ethnicity 
mod7 <-svyglm(formula = premaritalsex~ethinicity, family = "quasibinomial" ,design=dtaY)
tabm7 <-tbl_regression(mod7, exponentiate = T, estimate_fun= ~style_number(., digits = 2),add_estimate_to_reference_rows = T, pvalue_fun = ~style_number(., digits=2))

#Education
mod9 <-svyglm(formula = premaritalsex~education, family = "quasibinomial" ,design=dtaY)
tabm9 <-tbl_regression(mod9, exponentiate = T, estimate_fun= ~style_number(., digits = 2),add_estimate_to_reference_rows = T, pvalue_fun = ~style_number(., digits=2))

#Occupation Status
mod10 <-svyglm(formula = premaritalsex~occupation, family = "quasibinomial" ,design=dtaY)
tabm10 <-tbl_regression(mod10, exponentiate = T, estimate_fun= ~style_number(., digits = 2),add_estimate_to_reference_rows = T, pvalue_fun = ~style_number(., digits=2))

#Family Members
mod11 <-svyglm(formula = premaritalsex~familymembers, family = "quasibinomial" ,design=dtaY)
tabm11 <-tbl_regression(mod11, exponentiate = T, estimate_fun= ~style_number(., digits = 2),add_estimate_to_reference_rows = T, pvalue_fun = ~style_number(., digits=2))


#Children
#mod12 <-svyglm(formula = premaritalsex~children, family = "quasibinomial" ,design=dtaY)
#tabm12 <-tbl_regression(mod12, exponentiate = T, estimate_fun= ~style_number(., digits = 2),add_estimate_to_reference_rows = T, pvalue_fun = ~style_number(., digits=2))


#Weight Qunitile
mod13 <-svyglm(formula = premaritalsex~WQ, family = "quasibinomial" ,design=dtaY)
tabm13 <-tbl_regression(mod13, exponentiate = T, estimate_fun= ~style_number(., digits = 2),add_estimate_to_reference_rows = T, pvalue_fun = ~style_number(., digits=2))
####################
#####################
##Media Use

#Media
mod14 <-svyglm(formula = premaritalsex~media, family = "quasibinomial" ,design=dtaY)
tabm14 <-tbl_regression(mod14, exponentiate = T, estimate_fun= ~style_number(., digits = 2),add_estimate_to_reference_rows = T, pvalue_fun = ~style_number(., digits=2))

#Internet
mod15 <-svyglm(formula = premaritalsex~internet, family = "quasibinomial" ,design=dtaY)
tabm15 <-tbl_regression(mod15, exponentiate = T, estimate_fun= ~style_number(., digits = 2),add_estimate_to_reference_rows = T, pvalue_fun = ~style_number(., digits=2))
######################
######################
###Smoking and Alcohol consumption 

#Smoke
mod16 <-svyglm(formula = premaritalsex~smoke, family = "quasibinomial" ,design=dtaY)
tabm16 <-tbl_regression(mod16, exponentiate = T, estimate_fun= ~style_number(., digits = 2),add_estimate_to_reference_rows = T, pvalue_fun = ~style_number(., digits=2))

#Smokeless
mod17 <-svyglm(formula = premaritalsex~smokeless, family = "quasibinomial" ,design=dtaY)
tabm17 <-tbl_regression(mod17, exponentiate = T, estimate_fun= ~style_number(., digits = 2),add_estimate_to_reference_rows = T, pvalue_fun = ~style_number(., digits=2))

#Alcohol
mod18 <-svyglm(formula = premaritalsex~alcohol, family = "quasibinomial" ,design=dtaY)
tabm18 <-tbl_regression(mod18, exponentiate = T, estimate_fun= ~style_number(., digits = 2),add_estimate_to_reference_rows = T, pvalue_fun = ~style_number(., digits=2))

tab1 <-tbl_stack(list(tabm1,tabm2,tabm3,tabm4,tabm5,tabm6,tabm7,tabm9,tabm10,tabm11,tabm13,tabm14,tabm15,tabm16,tabm17,tabm18))

#'tabcross' function will be doing cross-tabulation and it will also give p-value from Chi-square test

#tab1 will be doing bivariate analysis
#p-value from tab1 will be checked to select the variables for final model

#Multivariate model
model_full1 <-svyglm(formula = premaritalsex~age+gender+religion+ethinicity+education+occupation+familymembers+internet+smoke+smokeless+alcohol,family = "quasibinomial",design=dtaY)
tab2 <-tbl_regression(model_full1, exponentiate = T, estimate_fun= ~style_number(., digits = 2), pvalue_fun = ~style_pvalue(., digits = 2),add_estimate_to_reference_rows = T)

gt_table<-tbl_merge(list(tab1, tab2), tab_spanner = c("**Unadjusted**", "**Adjusted**"))%>%
  modify_table_body(
    ~.x %>% 
      dplyr::mutate(label=ifelse(label=="Age", "Age", label),
                    label=ifelse(label=="gender", "Sex", label),
                    label=ifelse(label=="residence", "residence", label),
                    label=ifelse(label=="region", "Ecological Region", label),
                    label=ifelse(label=="province", "Province", label),
                    label=ifelse(label=="religion", "Religion", label),
                    label=ifelse(label=="education", "Education", label),
                    label=ifelse(label=="ethinicity", "Ethnicity", label),
                    label=ifelse(label=="martial", "Martial Status", label),
                    label=ifelse(label=="occupation", "Occupation", label),
                    label=ifelse(label=="familymembers", "Family Members", label),
                    #label=ifelse(label=="children", "Children", label),
                    label=ifelse(label=="WQ", "Wealth Quintile", label),
                    label=ifelse(label=="media", "Use of Media", label),
                    label=ifelse(label=="internet", "Use of Internet", label),
                    label=ifelse(label=="smoke", "Current Smoking", label),
                    label=ifelse(label=="smokeless", "Use of Smokless products", label),
                    label=ifelse(label=="alcohol", "Alcohol Consumption", label),
                    reference_row_1=ifelse(reference_row_1==TRUE, "ref", reference_row_1),
                    reference_row_2=ifelse(reference_row_2==TRUE, "ref", reference_row_2),
                    
      )
  )%>%
  bold_labels()

gt_table

gt_table%%>
  as_hux_xlsx("regression NDHS premartial.xlsx")
# End of Cross tab and regression of Premarital sex 


############################################
############################################
############################################
############################################
############################################
############################################
############################################
#Multiple sex partner
dtaY <- subset(dtaS,subset=gender %in% c(1))

#Cross tabulation of Multiple Sex partner
tabcross2 <- tbl_svysummary(data = dtaY, include =c("age","residence","region","province","religion","ethinicity","martial","education","occupation", "familymembers","children","WQ", 
                                                    "media","internet","smoke","smokeless","alcohol","premaritalsex"),by=multiplepartner, percent="row",type = list(all_categorical()~"categorical" ),
                            digits = list(all_categorical()~c(0,1))) %>% 
  add_overall() %>% 
  add_p()


#age
mod21 <-svyglm(formula=multiplepartner~age, family="quasibinomial" , design=dtaY)
tabm21<-tbl_regression(mod21, exponentiate=T, estimate_fun= ~style_number(., digits = 2), add_estimate_to_reference_rows =T, pvalue_fun= ~style_number(.,digits=2))

#Sex
#mod22 <-svyglm(formula = multiplepartner~gender, family = "quasibinomial" ,design=dtaY)
#tabm22 <-tbl_regression(mod22, exponentiate = T, estimate_fun= ~style_number(., digits = 2),add_estimate_to_reference_rows = T, pvalue_fun = ~style_number(., digits=2))

#Residence
mod23 <-svyglm(formula = multiplepartner~residence, family = "quasibinomial" ,design=dtaY)
tabm23 <-tbl_regression(mod23, exponentiate = T, estimate_fun= ~style_number(., digits = 2),add_estimate_to_reference_rows = T, pvalue_fun = ~style_number(., digits=2))

#Ecological Belts
mod24 <-svyglm(formula = multiplepartner~region, family = "quasibinomial" ,design=dtaY)
tabm24 <-tbl_regression(mod24, exponentiate = T, estimate_fun= ~style_number(., digits = 2),add_estimate_to_reference_rows = T, pvalue_fun = ~style_number(., digits=2))

#Province
mod25 <-svyglm(formula = multiplepartner~province, family = "quasibinomial" ,design=dtaY)
tabm25 <-tbl_regression(mod25, exponentiate = T, estimate_fun= ~style_number(., digits = 2),add_estimate_to_reference_rows = T, pvalue_fun = ~style_number(., digits=2))

#Religion 
mod26 <-svyglm(formula = multiplepartner~religion, family = "quasibinomial" ,design=dtaY)
tabm26 <-tbl_regression(mod26, exponentiate = T, estimate_fun= ~style_number(., digits = 2),add_estimate_to_reference_rows = T, pvalue_fun = ~style_number(., digits=2))

#Ethnicity 
mod27 <-svyglm(formula = multiplepartner~ethinicity, family = "quasibinomial" ,design=dtaY)
tabm27 <-tbl_regression(mod27, exponentiate = T, estimate_fun= ~style_number(., digits = 2),add_estimate_to_reference_rows = T, pvalue_fun = ~style_number(., digits=2))

#Martial Status
mod28 <-svyglm(formula = multiplepartner~ martial, family = "quasibinomial" ,design=dtaY)
tabm28 <-tbl_regression(mod28, exponentiate = T, estimate_fun= ~style_number(., digits = 2),add_estimate_to_reference_rows = T, pvalue_fun = ~style_number(., digits=2))

#Education
mod29 <-svyglm(formula = multiplepartner~education, family = "quasibinomial" ,design=dtaY)
tabm29 <-tbl_regression(mod29, exponentiate = T, estimate_fun= ~style_number(., digits = 2),add_estimate_to_reference_rows = T, pvalue_fun = ~style_number(., digits=2))

#Occupation Status
mod30 <-svyglm(formula = multiplepartner~occupation, family = "quasibinomial" ,design=dtaY)
tabm30 <-tbl_regression(mod30, exponentiate = T, estimate_fun= ~style_number(., digits = 2),add_estimate_to_reference_rows = T, pvalue_fun = ~style_number(., digits=2))

#Family Members
mod31 <-svyglm(formula = multiplepartner~familymembers, family = "quasibinomial" ,design=dtaY)
tabm31 <-tbl_regression(mod31, exponentiate = T, estimate_fun= ~style_number(., digits = 2),add_estimate_to_reference_rows = T, pvalue_fun = ~style_number(., digits=2))

#Children
#mod32 <-svyglm(formula = multiplepartner~children, family = "quasibinomial" ,design=dtaY)
#tabm32 <-tbl_regression(mod32, exponentiate = T, estimate_fun= ~style_number(., digits = 2),add_estimate_to_reference_rows = T, pvalue_fun = ~style_number(., digits=2))

#Weight Qunitile
mod33 <-svyglm(formula = multiplepartner~WQ, family = "quasibinomial" ,design=dtaY)
tabm33 <-tbl_regression(mod33, exponentiate = T, estimate_fun= ~style_number(., digits = 2),add_estimate_to_reference_rows = T, pvalue_fun = ~style_number(., digits=2))
####################
#####################
##Media Use

#Media
mod34 <-svyglm(formula = multiplepartner~media, family = "quasibinomial" ,design=dtaY)
tabm34 <-tbl_regression(mod14, exponentiate = T, estimate_fun= ~style_number(., digits = 2),add_estimate_to_reference_rows = T, pvalue_fun = ~style_number(., digits=2))

#Internet
mod35 <-svyglm(formula = multiplepartner~internet, family = "quasibinomial" ,design=dtaY)
tabm35 <-tbl_regression(mod15, exponentiate = T, estimate_fun= ~style_number(., digits = 2),add_estimate_to_reference_rows = T, pvalue_fun = ~style_number(., digits=2))
######################
######################
###Smoking and Alcohol consumption 

#Smoke
mod36 <-svyglm(formula = multiplepartner~smoke, family = "quasibinomial" ,design=dtaY)
tabm36 <-tbl_regression(mod36, exponentiate = T, estimate_fun= ~style_number(., digits = 2),add_estimate_to_reference_rows = T, pvalue_fun = ~style_number(., digits=2))

#Smokeless
mod37 <-svyglm(formula = multiplepartner~smokeless, family = "quasibinomial" ,design=dtaY)
tabm37 <-tbl_regression(mod37, exponentiate = T, estimate_fun= ~style_number(., digits = 2),add_estimate_to_reference_rows = T, pvalue_fun = ~style_number(., digits=2))

#Alcohol
mod38 <-svyglm(formula = multiplepartner~alcohol, family = "quasibinomial" ,design=dtaY)
tabm38 <-tbl_regression(mod38, exponentiate = T, estimate_fun= ~style_number(., digits = 2),add_estimate_to_reference_rows = T, pvalue_fun = ~style_number(., digits=2))

tab3 <-tbl_stack(list(tabm21,tabm23,tabm24,tabm25,tabm26,tabm27,tabm28,tabm29,tabm30,tabm31,tabm33,tabm34,tabm35,tabm36,tabm37,tabm38))

#Multivariate model
model_full2 <-svyglm(formula = multiplepartner~age+gender+region+province+religion+ethinicity+martial+education+occupation+children+WQ+internet+smoke+smokeless+alcohol,family = "quasibinomial",design= dtaY)
tab4 <-tbl_regression(model_full2, exponentiate = T, estimate_fun= ~style_number(., digits = 2), pvalue_fun = ~style_pvalue(., digits = 2),add_estimate_to_reference_rows = T)


gt_table<-tbl_merge(list(tab3, tab4), tab_spanner = c("**Unadjusted**", "**Adjusted**"))%>%
  modify_table_body(
    ~.x %>% 
      dplyr::mutate(label=ifelse(label=="Age", "Age", label),
                    label=ifelse(label=="gender", "Sex", label),
                    label=ifelse(label=="residence", "residence", label),
                    label=ifelse(label=="region", "Ecological Region", label),
                    label=ifelse(label=="province", "Province", label),
                    label=ifelse(label=="religion", "Religion", label),
                    label=ifelse(label=="education", "Education", label),
                    label=ifelse(label=="ethinicity", "Ethnicity", label),
                    label=ifelse(label=="martial", "Martial Status", label),
                    label=ifelse(label=="occupation", "Occupation", label),
                    label=ifelse(label=="familymembers", "Family Members", label),
                    label=ifelse(label=="children", "Children", label),
                    label=ifelse(label=="WQ", "Wealth Quintile", label),
                    label=ifelse(label=="media", "Use of Media", label),
                    label=ifelse(label=="internet", "Use of Internet", label),
                    label=ifelse(label=="smoke", "Current Smoking", label),
                    label=ifelse(label=="smokeless", "Use of Smokless products", label),
                    label=ifelse(label=="alcohol", "Alcohol Consumption", label),
                    reference_row_1=ifelse(reference_row_1==TRUE, "ref", reference_row_1),
                    reference_row_2=ifelse(reference_row_2==TRUE, "ref", reference_row_2),
                    
      )
  )%>%
  bold_labels()

gt_table


gt_table%>%
  as_hux_xlsx("regression NDHS multiple partner.xlsx")

# End of Cross tab and regression of Multiple Sex Partner 
#---------------------------------------------------------
#Cross tabulation of Recent sexual Activity
tabcross3 <- tbl_svysummary(data = dtaY, include =c("age","residence", "region","province","religion","ethinicity","martial","education","occupation", "familymembers","WQ", 
                                                    "media","internet","smoke","smokeless","alcohol"),by=recentsex, percent="row",type = list(all_categorical()~"categorical" ),
                            digits = list(all_categorical()~c(0,1))) %>% 
  add_overall() %>% 
  add_p()

#####Multivariate regression
#######################################################
#######################################################
#age
mod61 <- svyglm(formula = recentsex~age, family = "quasibinomial" ,design=dtaY)
tabm61 <-tbl_regression(mod1, exponentiate = T, estimate_fun= ~style_number(., digits = 2),add_estimate_to_reference_rows = T, pvalue_fun = ~style_number(., digits=2))

#Sex
#mod62 <-svyglm(formula = recentsex~gender, family = "quasibinomial" ,design=dtaY)
#tabm62 <-tbl_regression(mod2, exponentiate = T, estimate_fun= ~style_number(., digits = 2),add_estimate_to_reference_rows = T, pvalue_fun = ~style_number(., digits=2))

#Residence
mod63 <-svyglm(formula = recentsex~residence, family = "quasibinomial" ,design=dtaY)
tabm63 <-tbl_regression(mod3, exponentiate = T, estimate_fun= ~style_number(., digits = 2),add_estimate_to_reference_rows = T, pvalue_fun = ~style_number(., digits=2))

#Ecological Belts
mod64 <-svyglm(formula = recentsex~region, family = "quasibinomial" ,design=dtaY)
tabm64 <-tbl_regression(mod4, exponentiate = T, estimate_fun= ~style_number(., digits = 2),add_estimate_to_reference_rows = T, pvalue_fun = ~style_number(., digits=2))

#Province
mod65 <-svyglm(formula = recentsex~province, family = "quasibinomial" ,design=dtaY)
tabm65 <-tbl_regression(mod5, exponentiate = T, estimate_fun= ~style_number(., digits = 2),add_estimate_to_reference_rows = T, pvalue_fun = ~style_number(., digits=2))

#Religion 
mod66 <-svyglm(formula = recentsex~religion, family = "quasibinomial" ,design=dtaY)
tabm66 <-tbl_regression(mod6, exponentiate = T, estimate_fun= ~style_number(., digits = 2),add_estimate_to_reference_rows = T, pvalue_fun = ~style_number(., digits=2))

#Ethnicity 
mod67 <-svyglm(formula = recentsex~ethinicity, family = "quasibinomial" ,design=dtaY)
tabm67 <-tbl_regression(mod7, exponentiate = T, estimate_fun= ~style_number(., digits = 2),add_estimate_to_reference_rows = T, pvalue_fun = ~style_number(., digits=2))

#Martial Status
mod68 <-svyglm(formula = recentsex~ martial, family = "quasibinomial" ,design=dtaY)
tabm68 <-tbl_regression(mod68, exponentiate = T, estimate_fun= ~style_number(., digits = 2),add_estimate_to_reference_rows = T, pvalue_fun = ~style_number(., digits=2))

#Education
mod69 <-svyglm(formula = premaritalsex~education, family = "quasibinomial" ,design=dtaY)
tabm69 <-tbl_regression(mod69, exponentiate = T, estimate_fun= ~style_number(., digits = 2),add_estimate_to_reference_rows = T, pvalue_fun = ~style_number(., digits=2))

#Occupation Status
mod70 <-svyglm(formula = recentsex~occupation, family = "quasibinomial" ,design=dtaY)
tabm70 <-tbl_regression(mod70, exponentiate = T, estimate_fun= ~style_number(., digits = 2),add_estimate_to_reference_rows = T, pvalue_fun = ~style_number(., digits=2))

#Family Members
mod71 <-svyglm(formula = recentsex~familymembers, family = "quasibinomial" ,design=dtaY)
tabm71 <-tbl_regression(mod71, exponentiate = T, estimate_fun= ~style_number(., digits = 2),add_estimate_to_reference_rows = T, pvalue_fun = ~style_number(., digits=2))

#Children
#mod72 <-svyglm(formula = recentsex~children, family = "quasibinomial" ,design=dtaY)
#tabm72 <-tbl_regression(mod12, exponentiate = T, estimate_fun= ~style_number(., digits = 2),add_estimate_to_reference_rows = T, pvalue_fun = ~style_number(., digits=2))

#Weight Qunitile
mod73 <-svyglm(formula = recentsex~WQ, family = "quasibinomial" ,design=dtaY)
tabm73 <-tbl_regression(mod73, exponentiate = T, estimate_fun= ~style_number(., digits = 2),add_estimate_to_reference_rows = T, pvalue_fun = ~style_number(., digits=2))
####################
#####################
##Media Use

#Media
mod74 <-svyglm(formula = recentsex~media, family = "quasibinomial" ,design=dtaY)
tabm74 <-tbl_regression(mod74, exponentiate = T, estimate_fun= ~style_number(., digits = 2),add_estimate_to_reference_rows = T, pvalue_fun = ~style_number(., digits=2))

#Internet
mod75 <-svyglm(formula = recentsex~internet, family = "quasibinomial" ,design=dtaY)
tabm75 <-tbl_regression(mod75, exponentiate = T, estimate_fun= ~style_number(., digits = 2),add_estimate_to_reference_rows = T, pvalue_fun = ~style_number(., digits=2))
######################
######################
###Smoking and Alcohol consumption 

#Smoke
mod76 <-svyglm(formula = recentsex~smoke, family = "quasibinomial" ,design=dtaY)
tabm76 <-tbl_regression(mod76, exponentiate = T, estimate_fun= ~style_number(., digits = 2),add_estimate_to_reference_rows = T, pvalue_fun = ~style_number(., digits=2))

#Smokeless
mod77 <-svyglm(formula = recentsex~smokeless, family = "quasibinomial" ,design=dtaY)
tabm77 <-tbl_regression(mod77, exponentiate = T, estimate_fun= ~style_number(., digits = 2),add_estimate_to_reference_rows = T, pvalue_fun = ~style_number(., digits=2))

#Alcohol
mod78 <-svyglm(formula = recentsex~alcohol, family = "quasibinomial" ,design=dtaY)
tabm78 <-tbl_regression(mod78, exponentiate = T, estimate_fun= ~style_number(., digits = 2),add_estimate_to_reference_rows = T, pvalue_fun = ~style_number(., digits=2))

tab7 <-tbl_stack(list(tabm61,tabm63,tabm64,tabm65,tabm66,tabm67,tabm68,tabm69,tabm70,tabm71,tabm73,tabm74,tabm75,tabm76,tabm77,tabm78))

#Multivariate model
model_full4 <-svyglm(formula = recentsex~age+religion+ethinicity+martial+education+occupation+smoke+smokeless+alcohol,family = "quasibinomial",design=dtaY)
tab8 <-tbl_regression(model_full4, exponentiate = T, estimate_fun= ~style_number(., digits = 2), pvalue_fun = ~style_pvalue(., digits = 2),add_estimate_to_reference_rows = T)

gt_table<-tbl_merge(list(tab7, tab8), tab_spanner = c("**Unadjusted**", "**Adjusted**"))%>%
  modify_table_body(
    ~.x %>% 
      dplyr::mutate(label=ifelse(label=="age", "Age", label),
                    label=ifelse(label=="gender", "Sex", label),
                    label=ifelse(label=="residence", "Residence", label),
                    label=ifelse(label=="region", "Ecological Region", label),
                    label=ifelse(label=="province", "Province", label),
                    label=ifelse(label=="religion", "Religion", label),
                    label=ifelse(label=="education", "Education", label),
                    label=ifelse(label=="ethinicity", "Ethnicity", label),
                    label=ifelse(label=="martial", "Martial Status", label),
                    label=ifelse(label=="occupation", "Occupation", label),
                    label=ifelse(label=="familymembers", "Family Members", label),
                    label=ifelse(label=="children", "Children", label),
                    label=ifelse(label=="WQ", "Wealth Quintile", label),
                    label=ifelse(label=="media", "Use of Media", label),
                    label=ifelse(label=="internet", "Use of Internet", label),
                    label=ifelse(label=="smoke", "Current Smoking", label),
                    label=ifelse(label=="smokeless", "Use of Smokless products", label),
                    label=ifelse(label=="alcohol", "Alcohol Consumption", label),
                    reference_row_1=ifelse(reference_row_1==TRUE, "ref", reference_row_1),
                    reference_row_2=ifelse(reference_row_2==TRUE, "ref", reference_row_2),
                    
      )
  )%>%
  bold_labels()

gt_table


gt_table%>%
  as_hux_xlsx("regression NDHS recentsex.xlsx")
